# Supplementary material for: Klebsiella Lytic Phages Induce Pseudomonas aeruginosa PAO1 Biofilm Formation
Source: Viruses. 2025 Apr 25;17(5):615. doi: 10.3390/v17050615 (PMC12115363; doi:10.3390/v17050615)
Supplement: Supplementary file 1 [file viruses-17-00615-s001.zip]

Archive with 1 entries (1 files):
- viruses-3502577-supplementary.pdf
